# Supplementary material for: Characterization of an alternative BAK-binding site for BH3 peptides
Source: Nat Commun. 2020 Jul 3;11:3301. doi: 10.1038/s41467-020-17074-y (PMC7335050; doi:10.1038/s41467-020-17074-y)
Supplement: Supplementary file 4 — Source Data [file 41467_2020_17074_MOESM4_ESM.xlsx]

## Sheet: Fig. 1f
Fig. 1f Dissociation constants of BAK inject BH3 peptides (nM)
	BIM BH3	PUMA BH3	BMF BH3	HRK BH3	BIK BH3	BAD BH3
1	1700	2030	416	2520	ND	ND
2	1200	2360	523	2930	ND	ND
3	1380	2840	635	1890	ND	ND
Ave	1426.67	2410	524.667	2446.67
std	253.246	407.308	109.51	523.864

## Sheet: Fig. 2b
	Fig. 2b Bak 50 nM with BH3 peptides 50 nM
	Bak	Bak+Bim BH3	Bak+Bad BH3	Bak+Bid BH3	Bak+Bik BH3	Bak+Bmf BH3	Bak+Hrk BH3	Bim BH3	Bad BH3	Bid BH3	Bik BH3	Bmf BH3	Hrk BH3
1	28.5	66.4	28	49.9	27.8	46	46.7	4.2	0.9	3	-0.2	7.8	2.3
2	30.2	71.5	31.5	53.9	32	46	49.7	5.9	0.1	0.1	0.3	5.5	4
3	26.4	64.5	25	46.7	27.9	42.5	45.5	-1.4	4.3	1.1	2.3	3.7	7.3
Ave	28.3667	67.4667	28.1667	50.1667	29.2333	44.8333	47.3	2.9	1.76667	1.4	0.8	5.66667	4.53333
std	1.90351	3.61985	3.2532	3.6074	2.39653	2.02073	2.16333	3.81969	2.2301	1.47309	1.32288	2.05508	2.54231
												Bim	Bad	Bid	Bik	Bmf	Hrk
											T-test	0.000792702	0.824588	0.00210455	0.38615	0.00101061	0.00041199

## Sheet: Fig. 3b
Fig. 3b Jurkat transfect EGFP BH3 only proteins for 24 h (Annexin V % cells)
time 1
	EGFP	EGFP-BIM	EGFP-BAD	EGFP-PUMA	EGFP-NOXA	EGFP-BMF	EGFP-HRK	EGFP-BIK
No QVD	7.6	83.8	17.3	73.8	89.8	82.2	87.3	86.5
QVD	2.6	15	14.6	12.4	12	16.6	18.7	19.5
time 2
	EGFP	EGFP-BIM	EGFP-BAD	EGFP-PUMA	EGFP-NOXA	EGFP-BMF	EGFP-HRK	EGFP-BIK
No QVD	8.3	82.8	21.8	75.1	88.3	79.7	88.4	83.3
QVD	8.5	14.8	12.5	14.2	12.8	15	13.7	14.6
time 3
	EGFP	EGFP-BIM	EGFP-BAD	EGFP-PUMA	EGFP-NOXA	EGFP-BMF	EGFP-HRK	EGFP-BIK
No QVD	8.5	83.9	26.9	75.3	89.6	82.6	89.1	84.9
QVD	7.9	18.1	14.2	16.2	15.5	14.5	13.7	15.7
Ave
	EGFP	EGFP-BIM	EGFP-BAD	EGFP-PUMA	EGFP-NOXA	EGFP-BMF	EGFP-HRK	EGFP-BIK
No QVD	8.13333	83.5	22	74.7333	89.2333	81.5	88.2667	84.9
QVD	6.33333	15.9667	13.7667	14.2667	13.4333	15.3667	15.3667	16.6
std
	EGFP	EGFP-BIM	EGFP-BAD	EGFP-PUMA	EGFP-NOXA	EGFP-BMF	EGFP-HRK	EGFP-BIK
No QVD	0.472582	0.608276	4.80312	0.814453	0.814453	1.57162	0.907377	1.6
QVD	3.24705	1.85023	1.11505	1.90088	1.83394	1.09697	2.88675	2.57099

## Sheet: Fig. 3d
Fig. 3c Jurkat BAK KO transfect EGFP BH3 only proteins for 24 h (Annexin V % cells)
time 1
	EGFP	EGFP-BIM	EGFP-BAD	EGFP-PUMA	EGFP-NOXA	EGFP-BMF	EGFP-HRK	EGFP-BIK
No QVD	7.5	11.8	7.5	8.8	12	8.7	8.8	9.6
time 2
	EGFP	EGFP-BIM	EGFP-BAD	EGFP-PUMA	EGFP-NOXA	EGFP-BMF	EGFP-HRK	EGFP-BIK
No QVD	5.3	10.2	5.8	5.6	9.8	7.6	5.5	5.4
time 3
	EGFP	EGFP-BIM	EGFP-BAD	EGFP-PUMA	EGFP-NOXA	EGFP-BMF	EGFP-HRK	EGFP-BIK
No QVD	5.6	8.5	6.7	8.7	11.3	6.3	6.4	5.6
Ave
	EGFP	EGFP-BIM	EGFP-BAD	EGFP-PUMA	EGFP-NOXA	EGFP-BMF	EGFP-HRK	EGFP-BIK
No QVD	6.13333	10.1667	6.66667	7.7	11.0333	7.53333	6.9	6.86667
std
	EGFP	EGFP-BIM	EGFP-BAD	EGFP-PUMA	EGFP-NOXA	EGFP-BMF	EGFP-HRK	EGFP-BIK
No QVD	1.19304	1.65025	0.85049	1.81934	1.12398	1.20139	1.70587	2.36925

## Sheet: Fig. 3h
Jurkat 6KO induce BAK #1 then transfect EGFP BH3 only proteins for 24 h (Annexin V % cells)
Time	EGFP	EGFP-BIM	EGFP-BAD	EGFP-PUMA	EGFP-NOXA	EGFP-BMF	EGFP-HRK	EGFP-BIK
1	10.5	58.6	13.9	52.1	49.1	57	55	30.3
2	9.7	57.9	15.4	64.2	62.2	52.2	44.2	22.5
3	7.1	48.1	9.7	54.8	54.4	48	42.1	33.4
Ave
	EGFP	EGFP-BIM	EGFP-BAD	EGFP-PUMA	EGFP-NOXA	EGFP-BMF	EGFP-HRK	EGFP-BIK
No QVD	9.1	54.8667	13	57.0333	55.2333	52.4	47.1	28.7333
std
	EGFP	EGFP-BIM	EGFP-BAD	EGFP-PUMA	EGFP-NOXA	EGFP-BMF	EGFP-HRK	EGFP-BIK			EGFP-BIM	EGFP-BAD	EGFP-PUMA	EGFP-NOXA	EGFP-BMF	EGFP-HRK	EGFP-BIK
No QVD	1.77764	5.87055	2.95466	6.35164	6.58964	4.50333	6.9217	5.61635		T-test	0.0027013	0.0523442	0.00598735	0.00763668	0.00147592	0.00724957	0.0372308

## Sheet: Fig. 3i
Jurkat 6KO induce BAK #2 then transfect EGFP BH3 only proteins for 24 h (Annexin V % cells)
	EGFP	EGFP-BIM	EGFP-BAD	EGFP-PUMA	EGFP-NOXA	EGFP-BMF	EGFP-HRK	EGFP-BIK
1	9.1	51.2	11.6	58.8	60.5	52.8	55.8	31.7
2	3.9	52.6	10.8	52.7	55	44.3	46.4	22.2
3	8	59.1	9.9	56.7	59.7	47.4	48.6	26.8
	EGFP	EGFP-BIM	EGFP-BAD	EGFP-PUMA	EGFP-NOXA	EGFP-BMF	EGFP-HRK	EGFP-BIK
Ave	7	54.3	10.7667	56.0667	58.4	48.1667	50.2667	26.9
	EGFP	EGFP-BIM	EGFP-BAD	EGFP-PUMA	EGFP-NOXA	EGFP-BMF	EGFP-HRK	EGFP-BIK			EGFP-BIM	EGFP-BAD	EGFP-PUMA	EGFP-NOXA	EGFP-BMF	EGFP-HRK	EGFP-BIK
Std	2.74044	4.21545	0.85049	3.09892	2.97153	4.30155	4.91664	4.75079		T-test	0.00322043	0.139408	4.19951e-05	1.1355e-05	0.000994433	0.00173042	0.00462251

## Sheet: Fig. 6b,d
Fig.6 b, d, max RU values of BAK or BAK mutant inject BH3 peptides
BAK
	BIM BH3	BMF BH3	HRK BH3
1	142	108	138
2	175	113	155
3	138	100	150
Ave	151.667	107	147.667
std	20.306	6.55744	8.73689	p value compared to BAK wt
BAK 93E					BIM BH3	BMF BH3	HRK BH3
	BIM BH3	BMF BH3	HRK BH3	BAK 93E	0.00745296	1	0.057191
1	25	112	151	BAK 126S	0.00833063	0.482545	0.255908
2	24	99	165	BAK 161 A	0.518131	0.00438187	0.000291566
3	20	110	155	BAK 164/165A	0.321085	0.00141952	0.00111515
Ave	23	107	157
std	2.64575	7	7.2111
BAK 126S
	BIM BH3	BMF BH3	HRK BH3
1	15	102	129
2	13	109	149
3	16	103	151
Ave	14.6667	104.667	143
std	1.52753	3.78594	12.1655
BAK 161A
	BIM BH3	BMF BH3	HRK BH3
1	135	33	33
2	160	41	45
3	145	40	39
Ave	146.667	38	39
std	12.5831	4.3589	6
BAK 164/165A
	BIM BH3	BMF BH3	HRK BH3
1	136	25	19
2	162	28	22
3	140	25	20
Ave	146	26	20.3333
std	14	1.73205	1.52753

## Sheet: Fig. 6g
Fig. 6g max RU values of BAK inject BH3 peptides or mutant peptides
BAK
	BMF BH3	BMF BH3 3E	HRK BH3	HRK BH3 3E
1	98	5.5	138	5.4
2	110	6.8	155	5.6
3	102	6.1	150	7
Ave	103.333	6.13333	147.667	6
std	6.1101	0.650641	8.73689	0.87178
P value		0.0010529		0.00119194

## Sheet: Fig. 7a
	Liposome Bak and Bak 161A with BH3 peptides
Time	Bak	Bak+Bim BH3	BAK+Puma BH3	Bak+Bmf BH3	Bak+Hrk BH3	Bak 161A	Bak 161A+Bim BH3	BAK 161A+Puma BH3	Bak 161A+Bmf BH3	Bak 161A+Hrk BH3
1	29.6	65.2	52.4	47.1	48.2	23	67.7	50.1	28.1	30.1
2	33.2	72	55	47.2	47.1	26.2	61	50.2	30.5	31.8
3	26.5	66.5	52.6	42.5	45.1	27.4	59.6	52.3	28	29.1
Ave	29.7667	67.9	53.3333	45.6	46.8	25.5333	62.7667	50.8667	28.8667	30.3333
std	3.35311	3.60971	1.44684	2.68514	1.57162	2.2745	4.32936	1.24231	1.41539	1.36504
											control	Bim	Puma	Bmf	Hrk
										T-test	0.241179	0.32762	0.198582	0.00597372	0.00260009

## Sheet: Fig. 7c
	Fig. 7c DKO MEFs reconstitute BAK transfect EGFP BH3 only proteins for 24 h (Annexin V % in EGFP+ cells)
Time	1	EGFP	EGFP-PUMA	EGFP-BMF	EGFP-HRK
1	BAK WT	10.5	92	89.1	87
2	BAK WT	12	91.1	88.2	86.8
3	BAK WT	7.5	82.8	80.1	82.6
1	BAK 161A	7.5	91.1	29.2	25.2
2	BAK 161A	12.1	80.5	27.5	24
3	BAK 161A	6.4	77.3	24.2	22.7
	Ave	EGFP	EGFP-PUMA	EGFP-BMF	EGFP-HRK
	BAK WT	10	88.6333	85.8	85.4667
	BAK 161A	8.66667	82.9667	26.9667	23.9667
	Std	EGFP	EGFP-PUMA	EGFP-BMF	EGFP-HRK
	BAK WT	2.25	4.32088	28.5879	30.2015
	BAK 161A	3.02379	7.22311	2.54231	1.25033
p value			0.180435	0.000636264	0.000191189

[truncated: 22 more sheets: Fig. 7c western, Fig. 7d, Fig. 7d western, Fig. 7e, Fig. 7f, Fig. 7g, Fig. S3b, Fig. S3c, Fig. S4a, Fig. S4a western, Fig. S4b, Fig. S4b western, Fig. S4c, Fig. S4c western, Fig. S4d, Fig. S4d western, Fig. S8a, Fig. s8a western, Fig. S8b, Fig. S8b western …]
